# Supplementary material for: Molecular Confirmation of Raptors from Spain as Definitive Hosts of Numerous Sarcocystis Species
Source: Animals (Basel). 2025 Feb 23;15(5):646. doi: 10.3390/ani15050646 (PMC11898200; doi:10.3390/ani15050646)
Supplement: Supplementary file 1 [file animals-15-00646-s001.zip]

Archive with 1 entries (1 files):
- Table S1 Supplementary Materials.xlsx
