# Supplementary material for: Molecular Confirmation of Raptors from Spain as Definitive Hosts of Numerous Sarcocystis Species
Source: Animals (Basel). 2025 Feb 23;15(5):646. doi: 10.3390/ani15050646 (PMC11898200; doi:10.3390/ani15050646)
Supplement: Supplementary file 1 [file animals-15-00646-s001.zip › Table S1 Supplementary Materials.xlsx]

## Sheet: Raptors as DH Spain
Raptor species	Number of isolate	Sarcocystis spp. using predatory mammals as their IH	Sarcocystis spp. using birds as their IH							Sarcocystis spp. using rodents as their IH				Number of Sarcocystis species
		Sarcocystis arctica	Sarcocystis turdusi	Sarcocystis halieti	Sarcocystis kutkienae	Sarcocystis columbae	Sarcocystis cornixi	Sarcocystis sp. ex Corvus corax	Sarcocystis sp. 22AvEs1	Sarcocystis glareoli	Sarcocystis sp. Rod6	Sarcocystis sp. Rod7	Sarcocystis cf strixi
Eurasian Goshawk	AcEs23.525A		positive	positive			positive	positive		positive				5
Eurasian Goshawk	AcEs23.564		positive	positive	positive	positive	positive							5
Eurasian Sparrowhawk	AnEs23.1A													0
Eurasian Sparrowhawk	AnEs23.495		positive	positive			positive	positive		positive				5
Golden Eagle	AchEs23.480G										positive		positive	2
Common Buzzard	BbEs23.491											positive		1
Common Buzzard	BbEs23.533					positive						positive	positive	3
Common Buzzard	BbEs23.447													0
Common Buzzard	BbEs23.462			positive			positive							2
Common Buzzard	BbEs23.502		positive			positive	positive			positive			positive	5
Common Buzzard	BbEs23.504	positive					positive			positive			positive	4
Common Buzzard	BbEs23.525		positive	positive		positive	positive							4
Common Buzzard	BbEs23.540			positive		positive		positive		positive				4
Common Buzzard	BbEs23.546A			positive		positive				positive				3
Common Buzzard	BbEs23.562					positive	positive	positive		positive				4
Common Buzzard	BbEs23.608					positive	positive	positive		positive			positive	5
Western Marsh Harrier	CaEs23.407			positive			positive		positive		positive		positive	5
Western Marsh Harrier	CaEs23.534						positive				positive		positive	3
Western Marsh Harrier	CaEs23.573			positive			positive				positive		positive	4
Western Marsh Harrier	CaEs23.619			positive		positive	positive				positive		positive	5
Eurasian Griffon Vulture	GfEs23.546			positive									positive	2
Eurasian Griffon Vulture	GfEs23.609					positive				positive			positive	3
Black Kite	MmEs23.216			positive		positive	positive				positive			4
Black Kite	MmEs23.321			positive							positive			2
Black Kite	MmEs23.326			positive			positive				positive		positive	4
Black Kite	MmEs23.414													0
Black Kite	MmEs23.505			positive	positive	positive	positive				positive		positive	6
Red Kite	MmilEs23.M2			positive		positive	positive			positive				4
Red Kite	MmilEs23.A10	positive											positive	2
Red Kite	MmilEs23.431													0
Lesser Kestrel	FnEs23.480A												positive	1
Common Kestrel	FtEs23.1K													0
Common Kestrel	FtEs23.368						positive						positive	2
Common Kestrel	FtEs23.389													0
Common Kestrel	FtEs23.410			positive		positive	positive				positive		positive	5
Common Kestrel	FtEs23.485													0
Common Kestrel	FtEs23.512			positive										1
Common Kestrel	FtEs23.568			positive		positive	positive			positive			positive	5
Eurasian Eagle-Owl	BubbubEs23.438												positive	1
Eurasian Eagle-Owl	BubbubEs23.448					positive	positive						positive	3
